# Supplementary material for: Diagnostic value of circulating miR-155 for breast cancer: a meta-analysis
Source: Front Oncol. 2024 Mar 25;14:1374674. doi: 10.3389/fonc.2024.1374674 (PMC10999615; doi:10.3389/fonc.2024.1374674)
Supplement: Supplementary file 1 [file DataSheet_1.zip]

Archive with 5 entries (5 files):
- Supplementary Figure 1.DOCX
- Supplementary Figure 2.DOCX
- Supplementary Figure 3.DOCX
- Supplementary Figure 4.DOCX
- Supplementary Figure 5.DOCX
